# Supplementary material for: Genetic Diversity Analysis of Olive Germplasm (Olea europaea L.) With Genotyping-by-Sequencing Technology
Source: Front Genet. 2019 Aug 21;10:755. doi: 10.3389/fgene.2019.00755 (PMC6712157; doi:10.3389/fgene.2019.00755)
Supplement: Table S2 — Summary of sequencing data of 57 olive cultivars. [file Table_2.xlsx]

## Sheet: Sheet1
Supplementary Table S2 Summary of sequencing data of 57 olive cultivars.
Material No.	Olive germplasm	Read number (M)	Base number (Mb)	GC (%)	Q20 (%)	Q30 (%)	Mapped rate (%)
1	Alfafara	8.56	824.4	49.81	97.52	93.27	46.59
2	Arbequina	5.39	525.72	47.47	98.51	96.07	49.93
3	Arbosana	6.31	612.47	49.57	98.5	96.08	44.6
4	Arroniz	5.53	536.43	49.37	97.66	93.42	43.34
5	Ascolana tenera	5.83	559.34	49.35	98.59	96.26	49.6
6	Bianchera	4.75	455.69	48.16	98.61	96.32	52.54
7	Bouteillan	5.64	544.28	50.79	98.53	96.18	42.94
8	Canino	4.74	457.65	49.2	98.7	96.35	35.64
9	Carrasqueno	6.38	615.93	48.6	97.37	92.82	51.52
10	Castellana	6.83	655.27	49.38	97.64	93.49	46.22
11	Changlot real	7.51	728.07	51.8	98.65	96.27	30.85
12	Chemlal de Kabylie	4.35	421.91	48.61	98.8	96.6	45.56
13	Chenggu 32	5.88	570.22	49.29	98.69	96.4	45.75
14	Cipressino	7.54	724.01	50.24	98.63	96.34	46.57
15	Cobrancosa	7.94	769.94	49.49	97.52	93.27	47.85
16	Coratina	3.75	365.33	48.33	98.69	96.39	41.48
17	Cornezuelo de Jaen	6.34	608.17	49.69	97.42	92.93	47.87
18	Cornicabra	6.12	587.97	49.48	98.56	96.12	49.02
19	Dolce agogia	4.88	470.58	46.75	98.73	96.46	52.59
20	Empeltre	6.86	665.18	48.69	98.77	96.53	44.08
21	Ezhi 8	4.72	459.85	49.24	98.67	96.35	39.09
22	Fecciaro	5.71	557.21	46.91	97.39	93	57.08
23	Frantoio	6.64	640.63	49.21	98.72	96.43	39.22
24	Frantoio selezione quarrata	3.98	386.41	48.58	98.81	96.57	34.65
25	Gentile di chieti	5.66	543.76	50.5	98.53	96.2	46.16
26	Grignan	4.71	456.98	48.97	98.77	96.55	41.1
27	Grossa di spagna	7.1	681.42	52.31	98.5	96.14	40.89
28	Hojiblanca	5.36	517.51	49.64	98.75	96.44	35.85
29	Huaou 5	5.38	524.56	51.28	98.69	96.32	31.61
30	I-77	9.65	935.8	51.58	97.59	93.19	34
31	I-79	4.98	478.29	49.74	98.58	96.22	47.95
32	Koroneiki	3.66	356.87	47.76	98.51	96.07	49.16
33	Leccino	6.08	593.26	46.95	97.3	92.9	55.81
34	Limona	4.41	429.57	48.1	98.63	96.32	50.7
35	Manzanilla	4.7	453.36	49.25	98.55	96.21	47.94
36	Manzanilla cacerena	5.95	577.06	50.71	98.58	96.27	42.04
37	Manzanilla sevillana	6.57	637.51	50.56	98.56	96.21	42.69
38	Maurino	7.26	704.58	51.25	98.63	96.26	41.43
39	Moraiolo	5.61	538.53	50.46	98.55	96.19	45.93
40	Morcona	7.71	740.28	50.73	98.56	96.2	42.97
41	Nevadillo fino	6.2	598.58	49.15	97.61	93.41	44.28
42	Nikitskii I	10.03	978.23	56.35	98.74	96.3	16.72
43	Nociara	8.46	816.14	49.61	98.63	96.26	47.53
44	Nostrale di rigali	8.74	843.31	48.87	98.51	96.12	49.75
45	Olivo de caniles	5.15	496.73	49.55	97.45	93.17	48.1
46	Pendolino	3.77	367.45	46.44	98.62	96.31	54.77
47	Peranzana	5.73	552.61	49.98	98.51	96.12	44.8
48	Picholine	9.65	936.5	53.04	98.65	96.3	28.96
49	Picual	5.05	489.49	48.54	98.67	96.39	45.41
50	Redondilla	8.89	853.35	52.3	98.46	96.05	43.87
51	Rosciola	5.4	523.79	48.09	98.79	96.61	45
52	Santa caterina	3.89	377.1	49.99	98.61	96.25	38.82
53	Taggiasca	8.04	776.21	47.92	98.63	96.32	51.2
54	Verdial de badajoz	12.01	1152.77	50.06	97.45	93.24	48.94
55	Yuntai	5.72	557.71	47.96	98.45	96.01	50.42
56	Zen	4.39	428.5	48.18	98.67	96.35	43.94
57	Zhonglan	4.84	466.61	50.04	98.76	96.53	35.17
