# Supplementary material for: Genetic Diversity Analysis of Olive Germplasm (Olea europaea L.) With Genotyping-by-Sequencing Technology
Source: Front Genet. 2019 Aug 21;10:755. doi: 10.3389/fgene.2019.00755 (PMC6712157; doi:10.3389/fgene.2019.00755)
Supplement: Table S3 — Statistics of GBS SNP genotyping. [file Table_3.xlsx]

## Sheet: Table_S1
Supplementary Table S3 Statistics of GBS SNP genotyping.
Material No.	Olive germplasm	Total	Missing calls (%)	Heterozygous rate (%)
1	Alfafara	73193	0.39	3.5
2	Arbequina	72173	1.78	4.2
3	Arbosana	72459	1.39	3.45
4	Arroniz	72717	1.04	2.14
5	Ascolana tenera	72646	1.14	2.89
6	Bianchera	72222	1.71	3.98
7	Bouteillan	72890	0.81	1.82
8	Canino	72440	1.42	2.26
9	Carrasqueno	72775	0.96	2.68
10	Castellana	72918	0.77	2.56
11	Changlot real	73116	0.5	2.72
12	Chemlal de Kabylie	72994	0.66	2.27
13	Chenggu 32	71997	2.02	6.28
14	Cipressino	73282	0.27	5.12
15	Cobrancosa	72829	0.89	2.86
16	Coratina	71578	2.59	1.41
17	Cornezuelo de Jaen	72978	0.69	2.5
18	Cornicabra	72454	1.4	2.82
19	Dolce agogia	72931	0.75	4.32
20	Empeltre	72650	1.13	4.15
21	Ezhi 8	71948	2.09	1.38
22	Fecciaro	72934	0.75	4.08
23	Frantoio	72214	1.73	2.94
24	Frantoio selezione quarrata	71498	2.7	2.17
25	Gentile di chieti	72280	1.64	2.05
26	Grignan	71775	2.32	2.01
27	Grossa di spagna	72694	1.07	2.36
28	Hojiblanca	71925	2.12	1.4
29	Huaou 5	72654	1.13	1.78
30	I-77	73048	0.59	3.47
31	I-79	72251	1.68	2.17
32	Koroneiki	72785	0.95	2.19
33	Leccino	73023	0.62	3.79
34	Limona	72594	1.21	2.25
35	Manzanilla	71721	2.4	1.51
36	Manzanilla cacerena	71642	2.5	2.02
37	Manzanilla sevillana	72346	1.55	2.02
38	Maurino	72661	1.12	3.38
39	Moraiolo	73018	0.63	4.67
40	Morcona	72576	1.23	2.82
41	Nevadillo fino	72646	1.14	1.67
42	Nikitskii I	72266	1.65	1.91
43	Nociara	72762	0.98	6.36
44	Nostrale di rigali	72098	1.88	5.53
45	Olivo de caniles	72686	1.08	1.78
46	Pendolino	71861	2.21	1.94
47	Peranzana	71843	2.23	2.22
48	Picholine	73092	0.53	3.63
49	Picual	71702	2.42	1.39
50	Redondilla	72963	0.71	3.72
51	Rosciola	71083	3.26	3.23
52	Santa caterina	72487	1.35	1.31
53	Taggiasca	73133	0.47	6.19
54	Verdial de badajoz	73152	0.45	4.3
55	Yuntai	72294	1.62	2.84
56	Zen	72340	1.55	2.17
57	Zhonglan	72356	1.53	1.28
