# Supplementary material for: Genetic Diversity Analysis of Olive Germplasm (Olea europaea L.) With Genotyping-by-Sequencing Technology
Source: Front Genet. 2019 Aug 21;10:755. doi: 10.3389/fgene.2019.00755 (PMC6712157; doi:10.3389/fgene.2019.00755)
Supplement: Table S4 — Pairs of cultivars with identity-by-state (IBS) allele-sharing values > 0.85. [file Table_4.xlsx]

## Sheet: Sheet1
Supplementary Table S4 Pairs of cultivars with identity-by-state (IBS) allele-sharing values > 0.85.
Cultivar A	Cultivar B	IBS value
Taggiasca	Frantoio	0.85
Ascolana tenera	I-79	0.87
Leccino	Cipressino	0.86
Yuntai	Huaou 5	0.88
Gentile di chieti	Morcona	0.87
Manzanilla	Picual	0.85
Manzanilla sevillana	Carrasqueno	0.86
Manzanilla sevillana	Manzanilla	0.85
Carrasqueno	Manzanilla	0.86
Manzanilla	Nevadillo fino	0.85
